# Supplementary material for: Susceptibility of Diaphorina citri to Irradiation with UV-A and UV-B and the Applicability of the Bunsen–Roscoe Reciprocity Law
Source: Insects. 2023 May 8;14(5):445. doi: 10.3390/insects14050445 (PMC10231100; doi:10.3390/insects14050445)
Supplement: Supplementary file 1 [file insects-14-00445-s001.zip]

Archive with 1 entries (1 files):
- insects-2346491-supplementary.pdf
